# Supplementary material for: Bottom-up, integrated -omics analysis identifies broadly dosage-sensitive genes in breast cancer samples from TCGA
Source: PLoS One. 2019 Jan 17;14(1):e0210910. doi: 10.1371/journal.pone.0210910 (PMC6336338; doi:10.1371/journal.pone.0210910)
Supplement: S1 Table — (XLSX) [file pone.0210910.s001.xlsx]

## Sheet: Sheet1
Accession	Gene ID	Official Symbol	Full Name	Role
NM_001090.2	23	ABCF1	Homo sapiens ATP-binding cassette, sub-family F (GCN20), member 1 (ABCF1), transcript variant 2, mRNA	House Keeping
NM_001101.2	60	ACTB	Homo sapiens actin, beta (ACTB), mRNA	House Keeping
NM_000688.4	211	ALAS1	Homo sapiens aminolevulinate, delta-, synthase 1 (ALAS1), transcript variant 1, mRNA	House Keeping
NM_004048.2	567	B2M	Homo sapiens beta-2-microglobulin (B2M), mRNA	House Keeping
NM_004859.2	1213	CLTC	Homo sapiens clathrin, heavy polypeptide (Hc) (CLTC), mRNA	House Keeping
NM_000402.2	2539	G6PD	Homo sapiens glucose-6-phosphate dehydrogenase (G6PD), nuclear gene en- coding mitochondrial protein, mRNA	House Keeping
NM_002046.3	2597	GAPDH	Homo sapiens glyceraldehyde-3-phosphate dehydrogenase (GAPDH), mRNA	House Keeping
NM_000181.1	2990	GUSB	Homo sapiens glucuronidase, beta (GUSB), mRNA	House Keeping
NM_000194.1	3251	HPRT1	Homo sapiens hypoxanthine phosphoribosyltransferase 1 (Lesch-Nyhan syn- drome) (HPRT1), mRNA	House Keeping
NM_005566.1	3939	LDHA	Homo sapiens lactate dehydrogenase A (LDHA), mRNA	House Keeping
NM_000291.2	5230	PGK1	Homo sapiens phosphoglycerate kinase 1 (PGK1), mRNA	House Keeping
NM_019014.3	84172	POLR1B	Homo sapiens polymerase (RNA) I polypeptide B, 128kDa (POLR1B), mRNA	House Keeping
NM_000937.2	5430	POLR2A	Homo sapiens polymerase (RNA) II (DNA directed) polypeptide A, 220kDa (POLR2A), mRNA	House Keeping
NM_000981.3	6143	RPL19	Homo sapiens ribosomal protein L19 (RPL19), mRNA	House Keeping
NM_001002.3	6175	RPLP0	Homo sapiens ribosomal protein, large, P0 (RPLP0), transcript variant 1, mRNA	House Keeping
NM_004168.1	6389	SDHA	Homo sapiens succinate dehydrogenase complex, subunit A, avoprotein (Fp) (SDHA), nuclear gene encoding mitochondrial protein, mRNA	House Keeping
NM_003194.3	6908	TBP	Homo sapiens TATA box binding protein (TBP), mRNA	House Keeping
NM_178014.2	203068	TUBB	Homo sapiens tubulin, beta (TUBB), mRNA	House Keeping
NM_000546.5	7157	TP53	Tumor protein p53	Oncosuppressor
NM_007294.3	672	BRCA1	BRCA1, DNA repair associated	Oncosuppressor
NM_000059.3	675	BRCA2	BRCA2, DNA repair associated	Oncosuppressor
NM_000321.2	5925	RB1	RB transcriptional corepressor 1	Oncosuppressor
NM_000314.6	5728	PTEN	Phosphatase and tensin homolog	Oncosuppressor
NM_004448.3	2064	ERBB2	erb-b2 receptor tyrosine kinase 2	Oncogene
NM_001354870.1	4609	MYC	MYC proto-oncogene, bHLH transcription factor	Oncogene
NM_006218.3	5209	PIK3CA	Phosphatidylinositol-4,5-bisphosphate 3-kinase catalytic subunit alpha	Oncogene
NM_000125.3	2099	ESR1	Estrogen receptor 1	Oncogene
